# Supplementary material for: PTEN Loss Enhances Error-Prone DSB Processing and Tumor Cell Radiosensitivity by Suppressing RAD51 Expression and Homologous Recombination
Source: Int J Mol Sci. 2022 Oct 25;23(21):12876. doi: 10.3390/ijms232112876 (PMC9658850; doi:10.3390/ijms232112876)
Supplement: Supplementary file 1 [file ijms-23-12876-s001.zip]

Archive with 14 entries (13 files):
- MS-249-Pei-PTEN-Suppl-Information-2022-10-19.pdf
- Statistical Analysis/
- Statistical Analysis/Figure 1C.xlsx
- Statistical Analysis/Figure 1D.xlsx
- Statistical Analysis/Figure 2.xlsx
- Statistical Analysis/Figure 3B-3D.xlsx
- Statistical Analysis/Figure 4B-4D.xlsx
- Statistical Analysis/Figure 4E-4F.xlsx
- Statistical Analysis/Figure 6A.xlsx
- Statistical Analysis/Figure 6B-6C.xlsx
- Statistical Analysis/Figure 7A-7B.xlsx
- Statistical Analysis/Figure 7C-7D.xlsx
- Statistical Analysis/Figure 8A.xlsx
- Statistical Analysis/Figure 8B.xlsx
