# Supplementary material for: PTEN Loss Enhances Error-Prone DSB Processing and Tumor Cell Radiosensitivity by Suppressing RAD51 Expression and Homologous Recombination
Source: Int J Mol Sci. 2022 Oct 25;23(21):12876. doi: 10.3390/ijms232112876 (PMC9658850; doi:10.3390/ijms232112876)
Supplement: Supplementary file 1 [file ijms-23-12876-s001.zip › Statistical Analysis/Figure 1C.xlsx]

## Sheet: Figure 1C
	RPE-1 hTert	siNC	StDev	siPTEN	StDev		RPE-1 hTert
	G1-phase	52.6733	2.05053	52.1975	2.8909			G1-phase	S-phase	G2-phase
	S-phase	26.27	2.06237	25.1175	2.11395		Difference	-0.476	-1.153	1.613
	G2-phase	21.06	0.844322	22.6725	1.97224		Standard error	2.046	1.705	1.239
							t-statistic	-0.233	-0.676	1.302
							DF	4	4	4
							Significance level	P = 0,8275	P = 0,5362	P = 0,2629
	M059K	siNC	StDev	siPTEN	StDev		M059K
	G1-phase	56.0925	1.98958	56.9057	0.830238			G1-phase	S-phase	G2-phase
	S-phase	24.7325	3.26647	24.6129	1.12791		Difference	0.813	-0.12	-0.692
	G2-phase	19.1737	1.96952	18.4814	1.42746		Standard error	1.245	1.995	1.404
							t-statistic	0.653	-0.06	-0.493
	ns P > 0.05						DF	4	4	4
	* P ≤ 0.05						Significance level	P = 0,5492	P = 0,9551	P = 0,6479
	** P ≤ 0.01
	*** P ≤ 0.001
	**** P ≤ 0.0001
