# Supplementary material for: PTEN Loss Enhances Error-Prone DSB Processing and Tumor Cell Radiosensitivity by Suppressing RAD51 Expression and Homologous Recombination
Source: Int J Mol Sci. 2022 Oct 25;23(21):12876. doi: 10.3390/ijms232112876 (PMC9658850; doi:10.3390/ijms232112876)
Supplement: Supplementary file 1 [file ijms-23-12876-s001.zip › Statistical Analysis/Figure 1D.xlsx]

## Sheet: Figure 1D
	RPE-1 hTert	siNC	StDev	siPTEN	StDev		RPE-1 hTert
	0Gy	1	0	1	0			0Gy	1Gy	2Gy	3Gy	4Gy	6Gy
	1Gy	0.677426	0.0505009	0.45293	0.0326117		Difference		-0.224	-0.163	-0.071	-0.018	-0.002
	2Gy	0.3065	0.00271395	0.143313	0.0230627		Standard error		0.035	0.013	0.015	0.005	0
	3Gy	0.102284	0.024894	0.031629	0.003756		t-statistic		-6.468	-12.172	-4.861	-3.316	-6.175
	4Gy	0.0337466	0.00702562	0.016189	0.00589171		DF		4	4	4	4	4
	6Gy	0.00297743	0.000362643	0.000927376	0.000447311		Significance level		P = 0,0029	P = 0,0003	P = 0,0083	P = 0,0295	P = 0,0035
	M059K	siNC	StDev	siPTEN	StDev		M059K
	0Gy	1	0	1	0			0Gy	1Gy	2Gy	3Gy	4Gy	6Gy
	1Gy	0.9595	0.093	0.777655	0.06		Difference		-0.182	-0.312	-0.215	-0.174	-0.066
	2Gy	0.9041	0.092	0.591934	0.05		Standard error		0.064	0.06	0.037	0.025	0.008
	3Gy	0.595469	0.056	0.380514	0.03		t-statistic		-2.846	-5.164	-5.86	-7.087	-8.5
	4Gy	0.378403	0.037	0.204328	0.021		DF		4	4	4	4	4
	6Gy	0.109367	0.012	0.0435243	0.006		Significance level		P = 0,0466	P = 0,0067	P = 0,0042	P = 0,0021	P = 0,0011
	ns P > 0.05
	* P ≤ 0.05
	** P ≤ 0.01
	*** P ≤ 0.001
	**** P ≤ 0.0001
