# Supplementary material for: PTEN Loss Enhances Error-Prone DSB Processing and Tumor Cell Radiosensitivity by Suppressing RAD51 Expression and Homologous Recombination
Source: Int J Mol Sci. 2022 Oct 25;23(21):12876. doi: 10.3390/ijms232112876 (PMC9658850; doi:10.3390/ijms232112876)
Supplement: Supplementary file 1 [file ijms-23-12876-s001.zip › Statistical Analysis/Figure 2.xlsx]

## Sheet: Figure 2
	U-2 OS, DR-GFP		siNC	StDev	siPTEN	StDev		U-2 OS, DR-GFP
			1	0	0.682557	0.0833826			siNC	siPTEN
								Difference		-0.317
	U-2 OS, SA-GFP		siNC	StDev	siPTEN	StDev		Standard error		0.048
			1	0	1.74443	0.113099		t-statistic		-6.593
								DF		4
	U-2 OS, EJ2-GFP		siNC	StDev	siPTEN	StDev		Significance level		P = 0.0027
			1	0	1.04999	0.204344
								U-2 OS, SA-GFP
	U-2 OS, EJ5-GFP		siNC	StDev	siPTEN	StDev			siNC	siPTEN
			1	0	1.11417	0.176434		Difference		0.744
								Standard error		0.065
								t-statistic		11.411
		ns P > 0.05						DF		4
		* P ≤ 0.05						Significance level		P = 0.0003
		** P ≤ 0.01
		*** P ≤ 0.001						U-2 OS, EJ2-GFP
		**** P ≤ 0.0001							siNC	siPTEN
								Difference		0.05
								Standard error		0.118
								t-statistic		0.424
								DF		4
								Significance level		P = 0.6931
								U-2 OS, EJ5-GFP
									siNC	siPTEN
								Difference		0.114
								Standard error		0.102
								t-statistic		1.124
								DF		4
								Significance level		P = 0.3241
