# Supplementary material for: PTEN Loss Enhances Error-Prone DSB Processing and Tumor Cell Radiosensitivity by Suppressing RAD51 Expression and Homologous Recombination
Source: Int J Mol Sci. 2022 Oct 25;23(21):12876. doi: 10.3390/ijms232112876 (PMC9658850; doi:10.3390/ijms232112876)
Supplement: Supplementary file 1 [file ijms-23-12876-s001.zip › Statistical Analysis/Figure 3B-3D.xlsx]

## Sheet: Figure 3B and 3D
	RPE-1 htert	siNC	StDev	siPTEN	StDev		RPE-1 hTert
	0h	0	0	0	0			0h	1h	2h	3h	6h	9h
	1h	6.89	0.199249	1.87	0.248797		Difference		-5.02	-9.14	-8.66	-4.96	-3.94
	2h	13.2	1.12694	4.06	0.671044		Standard error		0.184	0.757	0.811	0.407	0.436
	3h	11.94	1.37851	3.28	0.270555		t-statistic		-27.278	-12.07	-10.677	-12.176	-9.037
	6h	7.35	0.606218	2.39	0.360971		DF		4	4	4	4	4
	9h	5.59	0.737767	1.65	0.160935		Significance level		P < 0,0001	P = 0,0003	P = 0,0004	P = 0,0003	P = 0,0008
	M059K	siNC	StDev	siPTEN	StDev		M059K
	0h	0	0	0	0			0h	1h	2h	3h	6h	9h
	1h	8.6	0.4	1.41	0.21		Difference		-7.19	-6.61	-8.61	-5.07	-4.31
	2h	10.52	0.42332	3.91	0.305357		Standard error		0.261	0.301	0.599	0.687	0.407
	3h	11.83	1.01105	3.22	0.230651		t-statistic		-27.566	-21.934	-14.38	-7.384	-10.58
	6h	7.29	1.09832	2.22	0.456205		DF		4	4	4	4	4
	9h	5.81	0.53507	1.5	0.46		Significance level		P < 0.0001	P < 0.0001	P = 0.0001	P = 0.0018	P = 0.0005
	ns P > 0.05
	* P ≤ 0.05
	** P ≤ 0.01
	*** P ≤ 0.001
	**** P ≤ 0.0001
