# Supplementary material for: PTEN Loss Enhances Error-Prone DSB Processing and Tumor Cell Radiosensitivity by Suppressing RAD51 Expression and Homologous Recombination
Source: Int J Mol Sci. 2022 Oct 25;23(21):12876. doi: 10.3390/ijms232112876 (PMC9658850; doi:10.3390/ijms232112876)
Supplement: Supplementary file 1 [file ijms-23-12876-s001.zip › Statistical Analysis/Figure 4B-4D.xlsx]

## Sheet: Figure 4B and 4D
	5Gy	RPE-1 hTert	siNC	StDev	siPTEN	StDev		RPE-1 hTert
		0h	1	0	1	0			0h	1h	3h	6h
		1h	1.2947	0.12	1.3109	0.13		Difference		0.016	-0.031	-0.124
		3h	1.6271	0.2	1.5957	0.25		Standard error		0.102	0.185	0.123
		6h	1.4535	0.16	1.3292	0.14		t-statistic		0.159	-0.17	-1.013
								DF		4	4	4
								Significance level		P = 0,8817	P = 0,8734	P = 0,3685
	10Gy	RPE-1 hTert	siNC	StDev	siPTEN	StDev		RPE-1 hTert
		0h	1	0	1	0			0h	1h	3h	6h
		1h	2.07511	0.23	1.95967	0.2		Difference		-0.115	0.144	-0.256
		3h	2.60754	0.25	2.75199	0.21		Standard error		0.176	0.189	0.192
		6h	2.59347	0.23	2.33747	0.24		t-statistic		-0.656	0.766	-1.334
								DF		4	4	4
								Significance level		P = 0,5476	P = 0,4862	P = 0,2531
	5Gy	M059K	siNC	StDev	siPTEN	StDev		M059K
		0h	1	0	1	0			0h	1h	3h	6h
		1h	1.1785	0.2	1.07485	0.21		Difference		-0.104	-0.016	-0.009
		3h	1.7775	0.22	1.76179	0.15		Standard error		0.167	0.154	0.119
		6h	1.46534	0.16	1.4567	0.13		t-statistic		-0.619	-0.102	-0.073
								DF		4	4	4
								Significance level		P = 0,5694	P = 0,9235	P = 0,9456
	10Gy	M059K	siNC	StDev	siPTEN	StDev		M059K
		0h	1	0	1	0			0h	1h	3h	6h
		1h	1.48252	0.12	1.475	0.15		Difference		-0.008	-0.031	-0.08
		3h	2.04345	0.15	2.01287	0.13		Standard error		0.111	0.115	0.127
		6h	1.94458	0.16	1.86425	0.15		t-statistic		-0.068	-0.267	-0.634
								DF		4	4	4
		ns P > 0.05						Significance level		P = 0,9492	P = 0,8028	P = 0,5603
		* P ≤ 0.05
		** P ≤ 0.01
		*** P ≤ 0.001
		**** P ≤ 0.0001
