# Supplementary material for: PTEN Loss Enhances Error-Prone DSB Processing and Tumor Cell Radiosensitivity by Suppressing RAD51 Expression and Homologous Recombination
Source: Int J Mol Sci. 2022 Oct 25;23(21):12876. doi: 10.3390/ijms232112876 (PMC9658850; doi:10.3390/ijms232112876)
Supplement: Supplementary file 1 [file ijms-23-12876-s001.zip › Statistical Analysis/Figure 4E-4F.xlsx]

## Sheet: Figure 4E and 4F
	2Gy	RPE-1 hTert	siNC	StDev	siPTEN	StDev		RPE-1 hTert
	RPA70	0h	0	0	0	0			0h	1h	3h	6h
	foci	1h	9.55	0.652	9.14	1.325		Difference		-0.41	0.24	-0.64
		3h	14.74	1.056	14.98	0.798		Standard error		0.853	0.764	0.792
		6h	10.85	0.932	10.21	1.007		t-statistic		-0.481	0.314	-0.808
								DF		4	4	4
								Significance level		P = 0,6557	P = 0,7692	P = 0,4645
	2Gy	M059K	siNC	StDev	siPTEN	StDev		M059K
	RPA70	0h	0	0	0	0			0h	1h	3h	6h
	foci	1h	21.005	0.93652	20.705	1.236		Difference		-0.3	-0.065	0.335
		3h	23.54	1.12	23.475	0.956		Standard error		0.895	0.85	0.888
		6h	19.32	0.962	19.655	1.2		t-statistic		-0.335	-0.076	0.377
								DF		4	4	4
		ns P > 0.05						Significance level		P = 0,7544	P = 0,9427	P = 0,7251
		* P ≤ 0.05
		** P ≤ 0.01
		*** P ≤ 0.001
		**** P ≤ 0.0001
