# Supplementary material for: PTEN Loss Enhances Error-Prone DSB Processing and Tumor Cell Radiosensitivity by Suppressing RAD51 Expression and Homologous Recombination
Source: Int J Mol Sci. 2022 Oct 25;23(21):12876. doi: 10.3390/ijms232112876 (PMC9658850; doi:10.3390/ijms232112876)
Supplement: Supplementary file 1 [file ijms-23-12876-s001.zip › Statistical Analysis/Figure 6A.xlsx]

## Sheet: Figure 6A
	U-2 OS	bpV(Hopic), nM	DR-GFP	StDev	SA-GFP	StDev		Source of variations	Sum of squares	d.f.	Variance	F	P-value		Tukey HSD Post-hoc Test...
		0	1	0	1	0		between groups	0.0043	3	0.0014	0.7142	0.5706		0nM vs 10nM: Diff=-0.0184, 95%CI=-0.1357 to 0.0988, p=0.9560
		10	0.981571	0.0566146	1.02413	0.00565394		total	0.0204	11					0nM vs 20nM: Diff=-0.0495, 95%CI=-0.1667 to 0.0678, p=0.5595
		20	0.950534	0.0367871	1.0017	0.047593		DR-GFP, bpV(Hopic)							0nM vs 100nM: Diff=-0.0384, 95%CI=-0.1556 to 0.0789, p=0.7280
		100	0.961632	0.0590136	1.0146	0.0348763									10nM vs 20nM: Diff=-0.0310, 95%CI=-0.1483 to 0.0862, p=0.8307
															10nM vs 100nM: Diff=-0.0199, 95%CI=-0.1372 to 0.0973, p=0.9454
															20nM vs 100nM: Diff=0.0111, 95%CI=-0.1061 to 0.1283, p=0.9895
	U-2 OS	SF1670, nM	DR-GFP	StDev	SA-GFP	StDev		Source of variations	Sum of squares	d.f.	Variance	F	P-value		Tukey HSD Post-hoc Test...
		0	1	0	1	0		between groups	0.0012	3	0.0004	0.4436	0.7284		0nM vs 10nM: Diff=0.0241, 95%CI=-0.0534 to 0.1016, p=0.7555
		20	0.991767	0.066969	1.04845	0.0455108		total	0.0082	11					0nM vs 20nM: Diff=0.0017, 95%CI=-0.0758 to 0.0792, p=0.9999
		40	0.959973	0.051264	1.01645	0.0694754		SA-GFP, bpV(Hopic)							0nM vs 100nM: Diff=0.0146, 95%CI=-0.0629 to 0.0921, p=0.9282
		100	0.959108	0.0804442	0.998134	0.0607121									10nM vs 20nM: Diff=-0.0224, 95%CI=-0.0999 to 0.0551, p=0.7919
															10nM vs 100nM: Diff=-0.0095, 95%CI=-0.0870 to 0.0680, p=0.9779
		ns P > 0.05													20nM vs 100nM: Diff=0.0129, 95%CI=-0.0646 to 0.0904, p=0.9484
		* P ≤ 0.05
		** P ≤ 0.01						Source of variations	Sum of squares	d.f.	Variance	F	P-value		Tukey HSD Post-hoc Test...
		*** P ≤ 0.001						between groups	0.0041	3	0.0014	0.399	0.7576		0nM vs 20nM: Diff=-0.0082, 95%CI=-0.1606 to 0.1441, p=0.9978
		**** P ≤ 0.0001						total	0.0312	11					0nM vs 40nM: Diff=-0.0400, 95%CI=-0.1924 to 0.1123, p=0.8338
								DR-GFP, SF1670							0nM vs 100nM: Diff=-0.0409, 95%CI=-0.1933 to 0.1115, p=0.8252
															20nM vs 40nM: Diff=-0.0318, 95%CI=-0.1842 to 0.1206, p=0.9062
															20nM vs 100nM: Diff=-0.0327, 95%CI=-0.1850 to 0.1197, p=0.8995
															40nM vs 100nM: Diff=-0.0009, 95%CI=-0.1532 to 0.1515, p=0.9992
								Source of variations	Sum of squares	d.f.	Variance	F	P-value		Tukey HSD Post-hoc Test...
								between groups	0.0049	3	0.0016	0.6152	0.6242		0nM vs 20nM: Diff=0.0484, 95%CI=-0.0861 to 0.1829, p=0.6697
								total	0.0261	11					0nM vs 40nM: Diff=0.0165, 95%CI=-0.1180 to 0.1510, p=0.9782
								SA-GFP, SF1670							0nM vs 100nM: Diff=-0.0019, 95%CI=-0.1364 to 0.1326, p=1.0000
															20nM vs 40nM: Diff=-0.0320, 95%CI=-0.1665 to 0.1025, p=0.8693
															20nM vs 100nM: Diff=-0.0503, 95%CI=-0.1848 to 0.0842, p=0.6448
															40nM vs 100nM: Diff=-0.0183, 95%CI=-0.1528 to 0.1162, p=0.9705
