# Supplementary material for: PTEN Loss Enhances Error-Prone DSB Processing and Tumor Cell Radiosensitivity by Suppressing RAD51 Expression and Homologous Recombination
Source: Int J Mol Sci. 2022 Oct 25;23(21):12876. doi: 10.3390/ijms232112876 (PMC9658850; doi:10.3390/ijms232112876)
Supplement: Supplementary file 1 [file ijms-23-12876-s001.zip › Statistical Analysis/Figure 6B-6C.xlsx]

## Sheet: Figure 6B and 6C
	RPE-1 hTert	untr	StDev	bpV(HOpic)	StDev	SF1670	StDev		RPE-1 hTert, untr vs bpV(HOpic)
	0Gy	1	0	1	0	1	0			0Gy	1Gy	2Gy	3Gy	4Gy	6Gy
	1Gy	0.762771	0.07972	0.694937	0.00943974	0.693172	0.0311788		Difference		-0.068	0.019	0.009	0.017	0
	2Gy	0.324285	0.0271816	0.343351	0.00965012	0.385757	0.0256151		Standard error		0.046	0.017	0.013	0.002	0
	3Gy	0.12901	0.0213593	0.137919	0.00620618	0.139822	0.012086		t-statistic		-1.464	1.144	0.694	9.714	-1.679
	4Gy	0.0366491	0.00290951	0.0531813	0.000470559	0.050425	0.00365337		DF		4	4	4	4	4
	6Gy	0.00350142	0.000338274	0.00307596	0.000271112	0.00335752	0.000263248		Significance level		P = 0.2171	P = 0.3164	P = 0.5261	P = 0.02	P = 0.1684
	M059K	untr	StDev	bpV(HOpic)	StDev	SF1670	StDev		RPE-1 hTert, untr vs SF1670
	0Gy	1	0	1	0	1	0			0Gy	1Gy	2Gy	3Gy	4Gy	6Gy
	1Gy	0.901491	0.0694097	0.890524	0.0567459	0.898848	0.0500463		Difference		-0.07	0.061	0.011	0.014	0
	2Gy	0.646293	0.0324	0.611945	0.00618357	0.598192	0.0334594		Standard error		0.049	0.022	0.014	0.003	0
	3Gy	0.428943	0.0243552	0.407016	0.0122274	0.391893	0.0142831		t-statistic		-1.408	2.85	0.763	5.111	-0.566
	4Gy	0.260402	0.0163955	0.273699	0.0117027	0.288171	0.0224281		DF		4	4	4	4	4
	6Gy	0.0868683	0.00190346	0.0855215	0.00569177	0.0951103	0.000888343		Significance level		P = 0.2318	P = 0.0564	P = 0.4881	P = 0.069	P = 0.6015
	ns P > 0.05								M059K, untr vs bpV(HOpic)
	* P ≤ 0.05									0Gy	1Gy	2Gy	3Gy	4Gy	6Gy
	** P ≤ 0.01								Difference		-0.011	-0.034	-0.022	0.013	-0.001
	*** P ≤ 0.001								Standard error		0.052	0.019	0.016	0.012	0.003
	**** P ≤ 0.0001								t-statistic		-0.212	-1.804	-1.394	1.143	-0.389
									DF		4	4	4	4	4
									Significance level		P = 0.8426	P = 0.1456	P = 0.2359	P = 0.3167	P = 0.7172
									M059K, untr vs SF1670
										0Gy	1Gy	2Gy	3Gy	4Gy	6Gy
									Difference		-0.003	-0.048	-0.037	0.028	0.008
									Standard error		0.049	0.027	0.016	0.016	0.001
									t-statistic		-0.053	-1.789	-2.273	1.731	6.807
									DF		4	4	4	4	4
									Significance level		P = 0.9599	P = 0.1482	P = 0.0855	P = 0.1585	P = 0.024
