# Supplementary material for: PTEN Loss Enhances Error-Prone DSB Processing and Tumor Cell Radiosensitivity by Suppressing RAD51 Expression and Homologous Recombination
Source: Int J Mol Sci. 2022 Oct 25;23(21):12876. doi: 10.3390/ijms232112876 (PMC9658850; doi:10.3390/ijms232112876)
Supplement: Supplementary file 1 [file ijms-23-12876-s001.zip › Statistical Analysis/Figure 7A-7B.xlsx]

## Sheet: Figure 7A and 7B
	RPE-1 hTert	siNC	StDev	siPTEN	StDev		RPE-1 hTert
	0h	100	0	100	0			0h	0.5h	1h	2h	4h	6h	8h
	0,5h	25.4658	2.5	53.4653	5.4		Difference		28	38.642	24.963	38.884	6.237	4.73
	1h	4.51613	3.98	43.1579	4.5		Standard error		3.436	3.468	3.171	2.21	2.783	2.907
	2h	5.78947	4.6	30.7525	3		t-statistic		8.15	11.141	7.873	17.596	2.241	1.627
	4h	12.6316	1.3	51.5152	3.6		DF		4	4	4	4	4	4
	6h	50.5814	4	56.8182	2.69		Significance level		P = 0,0012	P = 0,0004	P = 0,0014	P = 0,0001	P = 0,0885	P = 0,1791
	8h	57.0681	5	61.7978	0.6
							M059K
	M059K	siNC	StDev	siPTEN	StDev			0h	0.5h	1h	2h	4h	6h	8h
	0h	100	0	100	0		Difference		11.062	37.36	30.778	44.845	31.47	-3.394
	0,5h	41.4384	4	52.5	5.3		Standard error		3.834	2.664	1.889	3.069	3.188	4.824
	1h	3.09278	2.3	40.4527	4		t-statistic		2.885	1.4024	16.295	14.614	9.871	-0.704
	2h	0.1	0.68	30.8776	3.2		DF		4	4	4	4	4	4
	4h	4.54545	3.5	49.3902	4		Significance level		P = 0,0448	P = 0,0001	P = 0,0001	P = 0,0001	P = 0,0006	P = 0,5205
	6h	20.8633	2.73	52.3333	4.8
	8h	71.4734	5.6	68.0794	6.2
	ns P > 0.05
	* P ≤ 0.05
	** P ≤ 0.01
	*** P ≤ 0.001
	**** P ≤ 0.0001
