# Supplementary material for: PTEN Loss Enhances Error-Prone DSB Processing and Tumor Cell Radiosensitivity by Suppressing RAD51 Expression and Homologous Recombination
Source: Int J Mol Sci. 2022 Oct 25;23(21):12876. doi: 10.3390/ijms232112876 (PMC9658850; doi:10.3390/ijms232112876)
Supplement: Supplementary file 1 [file ijms-23-12876-s001.zip › Statistical Analysis/Figure 7C-7D.xlsx]

## Sheet: Figure 7C and 7D
	2Gy	RPE-1 hTert	siNC	StDev	siPTEN	StDev		RPE-1 hTert
		0h	22.42	0.19	19.7	0.9			0h	0.5h	1h	2h	4h	6h	8h
		0,5h	20.6	1.9	19.21	0.85		Difference	-2.72	-1.39	-1.58	-1.25	-6.7	-12.29	-15.92
		1h	21.34	1.8	19.76	1.2		Standard error	0.531	1.202	1.249	1.347	1.19	1.034	1.086
		2h	24.38	2	23.13	1.2		t-statistic	-5.122	-1.157	-1.265	-0.928	-5.629	-11.88	-14.656
		4h	31.8	1.6	25.1	1.3		DF	4	4	4	4	4	4	4
		6h	39.5	0.98	27.21	1.5		Significance level	P = 0,0069	P = 0,3118	P = 0,2745	P = 0,4058	P = 0,0049	P = 0,0003	P = 0,0001
		8h	44.19	1.36	28.27	1.3
								M059K
	2Gy	M059K	siNC	StDev	siPTEN	StDev			0h	0.5h	1h	2h	4h	6h	8h
		0h	21.58	1.23	21.48	1.76		Difference	-0.1	-2.4	1.43	0.59	0.89	-9.35	-19.23
		0,5h	23.57	1.62	21.17	1.98		Standard error	1.24	1.477	1.34	1.462	1.527	1.808	1.099
		1h	20.93	1.3	22.36	1.923		t-statistic	-0.081	-1.625	1.067	0.404	0.583	-5.17	-17.494
		2h	23.06	1.54	23.65	2.01		DF	4	4	4	4	4	4	4
		4h	27.35	1.58	28.24	2.12		Significance level	P = 0,9396	P = 0,1795	P = 0,3461	P = 0,7072	P = 0,5912	P = 0,0067	P = 0,0001
		6h	40.47	1.67	31.12	2.65
		8h	50.06	0.45	30.83	1.856
		ns P > 0.05
		* P ≤ 0.05
		** P ≤ 0.01
		*** P ≤ 0.001
		**** P ≤ 0.0001
