# Supplementary material for: PTEN Loss Enhances Error-Prone DSB Processing and Tumor Cell Radiosensitivity by Suppressing RAD51 Expression and Homologous Recombination
Source: Int J Mol Sci. 2022 Oct 25;23(21):12876. doi: 10.3390/ijms232112876 (PMC9658850; doi:10.3390/ijms232112876)
Supplement: Supplementary file 1 [file ijms-23-12876-s001.zip › Statistical Analysis/Figure 8A.xlsx]

## Sheet: Figure 8A
	Olaparib	RPE-1 hTert	siNC	StDev	siPTEN	StDev		RPE-1 hTert-Olaparib
		0uM	1	0	1	0			0uM	0,5uM	1uM	3uM	5uM	7uM
		0,5uM	0.921949	0.0110788	0.779289	0.0626519		Difference		-0.143	-0.163	-0.26	-0.366	-0.319
		1uM	0.887136	0.0281565	0.724281	0.0673505		Standard error		0.037	0.042	0.042	0.04	0.038
		3uM	0.835869	0.0551254	0.576282	0.0479105		t-statistic		-3.884	-3.864	-6.156	-9.2	-8.475
		5uM	0.777231	0.0255837	0.411284	0.0639686		DF		4	4	4	4	4
		7uM	0.643409	0.0425927	0.324402	0.04936		Significance level		P = 0,0178	P = 0,0181	P = 0,0035	P = 0,0008	P = 0,0011
	Olaparib	M059K	siNC	StDev	siPTEN	StDev		M059K-Olaparib
		0uM	1	0	1	0			0uM	0,5uM	1uM	3uM	5uM	7uM
		0,5uM	0.933051	0.0366973	0.778908	0.100518		Difference		-0.154	-0.249	-0.28	-0.34	-0.348
		1uM	0.918663	0.0536613	0.670034	0.0949634		Standard error		0.062	0.063	0.059	0.05	0.08
		3uM	0.860086	0.0254641	0.580371	0.0984034		t-statistic		-2.495	-3.948	-4.766	-6.861	-4.366
		5uM	0.841108	0.0449796	0.500698	0.0732266		DF		4	4	4	4	4
		7uM	0.775271	0.104183	0.427103	0.0906823		Significance level		P = 0,0671	P = 0,0168	P = 0,0089	P = 0,0024	P = 0,0120
	BMN673	RPE-1 hTert	siNC	StDev	siPTEN	StDev		RPE-1 hTert-BMN673
		0nM	1	0	1	0			0nM	10nM	30nM	50nM	70nM	90nM
		10nM	0.864502	0.0348239	0.551068	0.0471132		Difference		-0.313	-0.283	-0.308	-0.308	-0.301
		30nM	0.750554	0.0041016	0.467247	0.047945		Standard error		0.034	0.028	0.022	0.028	0.018
		50nM	0.685064	0.0252626	0.377462	0.0285965		t-statistic		-9.266	-10.197	-13.963	-11.133	-16.983
		70nM	0.615286	0.0452798	0.306986	0.0158272		DF		4	4	4	4	4
		90nM	0.566612	0.0298857	0.26546	0.00708255		Significance level		P = 0,0008	P = 0,0005	P = 0,0002	P = 0,0004	P = 0,0001
	BMN673	M059K	siNC	StDev	siPTEN	StDev		M059K-BMN673
		0nM	1	0	1	0			0nM	10nM	30nM	50nM	70nM	90nM
		10nM	0.860409	0.134077	0.656746	0.0123909		Difference		-0.204	-0.312	-0.355	-0.366	-0.301
		30nM	0.811526	0.072069	0.499954	0.0125297		Standard error		0.078	0.042	0.07	0.052	0.056
		50nM	0.69041	0.109827	0.335531	0.050001		t-statistic		-2.62	-7.377	-5.094	-7.017	-5.411
		70nM	0.59417	0.0810747	0.22848	0.0396853		DF		4	4	4	4	4
		90nM	0.467218	0.0909061	0.166651	0.0315121		Significance level		P = 0,0588	P = 0,0018	P = 0,0070	P = 0,0022	P = 0,0057
		ns P > 0.05
		* P ≤ 0.05
		** P ≤ 0.01
		*** P ≤ 0.001
		**** P ≤ 0.0001
