# Supplementary material for: PTEN Loss Enhances Error-Prone DSB Processing and Tumor Cell Radiosensitivity by Suppressing RAD51 Expression and Homologous Recombination
Source: Int J Mol Sci. 2022 Oct 25;23(21):12876. doi: 10.3390/ijms232112876 (PMC9658850; doi:10.3390/ijms232112876)
Supplement: Supplementary file 1 [file ijms-23-12876-s001.zip › Statistical Analysis/Figure 8B.xlsx]

## Sheet: Figure 8B
		untreated				Olaparib					RPE-1 hTert (siNC, untreated vs Olaparib)								RPE-1 hTert (siPTEN, untreated vs Olaparib)
	RPE-1 hTert	siNC	StDev	siPTEN	StDev	siNC	StDev	siPTEN	StDev			0Gy	1Gy	2Gy	3Gy	4Gy	6Gy			0Gy	1Gy	2Gy	3Gy	4Gy	6Gy
	0Gy	1	0	1	0	1	0	1	0		Difference		-0.029	-0.018	-0.041	-0.017	-0.002		Difference		-0.236	-0.137	-0.05	-0.014	-0.001
	1Gy	0.696753	0.0843601	0.626356	0.0805175	0.667724	0.0807982	0.390768	0.0310411		Standard error		0.067	0.007	0.004	0.005	0		Standard error		0.05	0.019	0.008	0.004	0
	2Gy	0.315792	0.0126972	0.258768	0.0271893	0.29761	0.00260176	0.121513	0.0188932		t-statistic		-0.43	-2.43	-9.913	-3.628	-4.052		t-statistic		-4.729	-7.178	-6.241	-3.558	-10.991
	3Gy	0.126826	0.00696225	0.0802779	0.0106042	0.0855324	0.00190171	0.0307065	0.00876522		DF		4	4	4	4	4		DF		4	4	4	4	4
	4Gy	0.0501714	0.00730997	0.0243288	0.00250062	0.0328957	0.00381959	0.0108251	0.00607925		Significance level		P = 0.6891	P = 0.0720	P = 0.0006	P = 0.0222	P = 0.0155		Significance level		P = 0.0091	P = 0.0020	P = 0.0034	P = 0.0236	P = 0.0004
	6Gy	0.00512641	0.000164088	0.0023	0.0002	0.00357958	0.000642026	0.00082	0.00012
		untreated				BMN673					RPE-1 hTert (siNC, untreated vs BMN673)								RPE-1 hTert (siPTEN, untreated vs BMN673)
	RPE-1 hTert	siNC	StDev	siPTEN	StDev	siNC	StDev	siPTEN	StDev			0Gy	1Gy	2Gy	3Gy	4Gy	6Gy			0Gy	1Gy	2Gy	3Gy	4Gy	6Gy
	0Gy	1	0	1	0	1	0	1	0		Difference		-0.059	-0.029	-0.049	-0.017	-0.001		Difference		-0.274	-0.165	-0.05	-0.017	-0.001
	1Gy	0.669915	0.132444	0.6165	0.0091072	0.61127	0.0234259	0.342388	0.0349216		Standard error		0.078	0.052	0.009	0.003	0.001		Standard error		0.021	0.005	0.003	0.002	0
	2Gy	0.306627	0.0896288	0.2396	0.00309852	0.277259	0.007204	0.0748604	0.0079377		t-statistic		-0.755	-0.566	-5.518	-5.704	-0.899		t-statistic		-13.156	-33.476	-18.591	-9.229	-6.456
	3Gy	0.138912	0.0128239	0.0798	0.00211581	0.0899965	0.00847604	0.0302581	0.00409562		DF		4	4	4	4	4		DF		4	4	4	4	4
	4Gy	0.0499295	0.00442454	0.0265	0.00244349	0.0327857	0.00274642	0.00969258	0.00200397		Significance level		P = 0.4921	P = 0.6018	P = 0.0053	P = 0.0047	P = 0.4193		Significance level		P = 0.0002	P < 0.0001	P < 0.0001	P = 0.0008	P = 0.0030
	6Gy	0.003994	0.00149967	0.0016	0.000327859	0.00320631	8.00119e-05	0.000356667	6.02771e-05
		untreated				Olaparib					M059K (siNC, untreated vs Olaparib)								M059K (siPTEN, untreated vs Olaparib)
	M059K	siNC	StDev	siPTEN	StDev	siNC	StDev	siPTEN	StDev			0Gy	1Gy	2Gy	3Gy	4Gy	6Gy			0Gy	1Gy	2Gy	3Gy	4Gy	6Gy
	0Gy	1	0	1	0	1	0	1	0		Difference		0.005	-0.139	-0.103	-0.104	-0.046		Difference		-0.052	-0.089	-0.072	-0.066	-0.025
	1Gy	0.96926	0.0138034	0.763175	0.0158566	0.974112	0.0199021	0.710698	0.00238701		Standard error		0.014	0.081	0.037	0.034	0.015		Standard error		0.009	0.045	0.049	0.026	0.006
	2Gy	0.761459	0.136396	0.516526	0.0677573	0.622172	0.0325729	0.427769	0.0382416		t-statistic		0.347	-1.72	-2.771	-3.102	-3.04		t-statistic		-5.668	-1.975	-1.453	-2.476	-3.861
	3Gy	0.54219	0.0518867	0.298062	0.075691	0.438894	0.0383963	0.226152	0.0402282		DF		4	4	4	4	4		DF		4	4	4	4	4
	4Gy	0.335984	0.0583263	0.160267	0.0432788	0.231558	1.6e-07	0.0947524	0.0149758		Significance level		P = 0.7461	P = 0.1605	P = 0.0503	P = 0.0361	P = 0.0384		Significance level		P = 0.0048	P = 0.1195	P = 0.2198	P = 0.0485	P = 0.0181
	6Gy	0.109979	0.0255152	0.0506463	0.0111923	0.0644171	0.00498421	0.0255729	0.000569169
		untreated				BMN673					M059K (siNC, untreated vs BMN673)								M059K (siPTEN, untreated vs BMN673)
	M059K	siNC	StDev	siPTEN	StDev	siNC	StDev	siPTEN	StDev			0Gy	1Gy	2Gy	3Gy	4Gy	6Gy			0Gy	1Gy	2Gy	3Gy	4Gy	6Gy
	0Gy	1	0	1	0	1	0	1	0		Difference		-0.173	-0.176	-0.095	-0.069	-0.042		Difference		-0.084	-0.089	-0.078	-0.061	-0.014
	1Gy	0.936119	0.0737858	0.654293	0.0510351	0.763076	0.0477458	0.570684	0.0678017		Standard error		0.051	0.035	0.042	0.026	0.006		Standard error		0.049	0.029	0.027	0.015	0.002
	2Gy	0.647303	0.053081	0.456873	0.0487516	0.470869	0.0284016	0.367811	0.011928		t-statistic		-3.41	-5.076	-2.236	-2.614	-6.597		t-statistic		-1.706	-3.071	-2.832	-3.994	-5.941
	3Gy	0.444324	0.0628117	0.287422	0.0252406	0.349737	0.0377579	0.209717	0.0403		DF		4	4	4	4	4		DF		4	4	4	4	4
	4Gy	0.285041	0.0135261	0.173428	0.0239148	0.216157	0.0435915	0.112471	0.0113186		Significance level		P = 0.0270	P = 0.0071	P = 0.0890	P = 0.0592	P = 0.0027		Significance level		P = 0.1631	P = 0.0373	P = 0.0473	P = 0.0162	P = 0.0040
	6Gy	0.0998986	0.0101937	0.0340603	0.00386875	0.0584305	0.00383412	0.01989	0.00146886
	ns P > 0.05
	* P ≤ 0.05
	** P ≤ 0.01
	*** P ≤ 0.001
	**** P ≤ 0.0001
